# Supplementary material for: Refinement of ectopic protein expression through the GAL4/UAS system in Bombyx mori: application to behavioral and developmental studies
Source: Sci Rep. 2017 Sep 18;7:11795. doi: 10.1038/s41598-017-12102-2 (PMC5603595; doi:10.1038/s41598-017-12102-2)
Supplement: Supplementary file 6 — Table S1 [file 41598_2017_12102_MOESM6_ESM.xlsx]

## Sheet: Sheet1
				Genotypes of larvae
			No.of	（Actin A3-GAL4/UAS-TeTxLC::CFP）
	Line#	Brood	hatched egg	（＋/＋）	（＋/－）	（－/＋）	（－/－）
	1	1	185	0	53	69	63
	1	2	28	0	14	7	7
	2	1	77	0	24	24	29
	2	2	89	0	23	40	26
