# Supplementary material for: Refinement of ectopic protein expression through the GAL4/UAS system in Bombyx mori: application to behavioral and developmental studies
Source: Sci Rep. 2017 Sep 18;7:11795. doi: 10.1038/s41598-017-12102-2 (PMC5603595; doi:10.1038/s41598-017-12102-2)
Supplement: Supplementary file 7 — Table S2 [file 41598_2017_12102_MOESM7_ESM.xlsx]

## Sheet: Sheet1
Gene	Forward	Reverse
rpl3	AAGAGATCGTGGAGGCTGTCA	CGTAGTCCATGAGGGGTCTCA
GFP	GTCCACACAATCTGCCCTTTCG	CCATGCCATGTGTAATCCCAGC
TeTxLC	TGGGTAACTCCTACTCCCTGCT	CATAGCGGATTTGGTGGTAGC
BmOR1	GGTCGTGTACGGTTTCCTACGA	TTATGTTGCCACCGTTCGAAGC
PTTH-GAL4	GCGAATGTGTAAGTACACATTGGATATAGA	GAGTAGCGACACTCCCAGTTGTT
Bombyxin-GAL4	GGCGCGCCCAAACGAGACCGTCTTAACC	GAGTAGCGACACTCCCAGTTGTT
